# Supplementary material for: Immobilization of Air-Stable Copper Nanoparticles on Graphene Oxide Flexible Hybrid Films for Smart Clothes
Source: Polymers (Basel). 2022 Jan 7;14(2):237. doi: 10.3390/polym14020237 (PMC8781742; doi:10.3390/polym14020237)
Supplement: Supplementary file 1 [file polymers-14-00237-s001.zip]

Archive with 1 entries (1 files):
- polymers-1506960-supplementary.mp4
